# Supplementary material for: Genome-Assisted Prediction of Quantitative Traits Using the R Package sommer
Source: PLoS One. 2016 Jun 6;11(6):e0156744. doi: 10.1371/journal.pone.0156744 (PMC4894563; doi:10.1371/journal.pone.0156744)
Supplement: S1 File — R code to recreate the analysis. (R) [file pone.0156744.s001.R]

#setwd("~/Downloads/FileS1/dataFiles")
library(sommer)
library(rrBLUP)
library(BGLR)
library(plyr)
library(regress)
library(MCMCglmm)
library(EMMREML)
############################################
## ====================================== ##
############################################
# GEBV in the wheat population
############################################
## ====================================== ##
############################################
#random population of 200 lines with 1000 markers
data(wheat)

X <- wheat.X; X[1:5,1:5]; dim(X)
X <- apply(X,2,function(x){x[which(x == 0)] <- -1; return(x)})
X[1:5,1:5]
Y <- wheat.Y
G <- 2*X - 1
y <- Y[,1]
# incidence matrix
Z1 <- diag(length(y)) 
# Additive relationship matrix
Xx<-scale(X,center=TRUE,scale=FALSE) 
yoo<-sum(apply(X=X,FUN=var,MARGIN=2))
K<-tcrossprod(Xx)/yoo ; rownames(K) <- rownames(Y);  colnames(K) <- rownames(Y)
colnames(Z1) <- rownames(K)
K[1:8,1:8]; Z1[1:8,1:8]
# define random effects
ETA <- list(wheat=list(Z=Z1, K=K))
ans <- mmer(y=y, Z=ETA, method="AI") # kinship based
GEBV.mb <- ans$u.hat$wheat
## ALL POSSIBLE CROSSES AMONG LINES
crosses <- do.call(expand.grid, list(rownames(Y),rownames(Y))); dim(crosses)
cross2 <- duplicated(t(apply(crosses, 1, sort)))
crosses2 <- crosses[cross2,]; head(crosses2); dim(crosses2)
# GEBV FOR CROSSES
GCA1 = GEBV.mb[match(crosses2[,1], rownames(GEBV.mb))] # get GCA1 BLUP of each hybrid
GCA2 = GEBV.mb[match(crosses2[,2], rownames(GEBV.mb))] # get GCA1 BLUP of each hybrid

BV <- data.frame(crosses2,GCA1,GCA2); head(BV)
BV$BVu <- apply(BV[,-c(1:2)],1,mean); head(BV)
plot(x=1:dim(BV)[1], y=BV$BVu, col=transp("firebrick",.03), pch=20, bty="n", ylab="GEBV", xlab="GEBV sd")

###############################
# sommer v.s. rrBLUP comparison
###############################
I <- diag(599)
ETA <- list(wheat=list(Z=I, K=K))
# rrBLUP
ans.rrb <- mixed.solve(y=y,Z=I,K=K)
# sommer-EMMA
ans.emma <- mmer(y=y, Z=ETA, method="EMMA")
# sommer-AI
ans.ai <- mmer(y=y, Z=ETA, method="AI")
# results
ans.emma$var.comp
ans.ai$var.comp
ans.rrb$Vu; ans.rrb$Ve
# compare blups
layout(matrix(1:2,1,2))
plot(y=ans.emma$u.hat, x=ans.rrb$u, col=transp("cornflowerblue", .3), cex=1.8, pch=20, bty="n", ylab="sommer-EMMA BLUPs", xlab="rrBLUP BLUPs"); 
plot(y=ans.ai$u.hat[[1]], x=ans.rrb$u, col=transp("orange", .3), cex=1.8, pch=20, bty="n", ylab="sommer-AI BLUPs", xlab="rrBLUP BLUPs")

###############################
# sommer v.s. BGLR comparison
###############################
ETA=list(list(K=K,model='RKHS')) # first kernel is RKHS
fit_rrblup=BGLR(y=y,ETA=ETA,nIter=11000,burnIn=4000,thin=5,saveAt="co_",df0=5, verbose = TRUE)

fit_rrblup$ETA[[1]]$varU
fit_rrblup$varE

ans.emma$var.comp
ans.ai$var.comp

layout(matrix(1:2,1,2))
plot(y=ans.emma$u.hat, x=fit_rrblup$ETA[[1]]$u, col=transp("aquamarine4", .3), cex=1.8, pch=20, bty="n", ylab="sommer-EMMA BLUPs", xlab="BGLR post. means"); 
plot(y=ans.ai$u.hat[[1]], x=fit_rrblup$ETA[[1]]$u, col=transp("burlywood4", .3), cex=1.8, pch=20, bty="n", ylab="sommer-AI BLUPs", xlab="BGLR post. means")


############################################
## ====================================== ##
############################################
# hybrid prediction sommer versus BGLR
############################################
## ====================================== ##
############################################
library(sommer)
?sommer
library(plyr)
data(cornHybrid)
hybrid2 <- cornHybrid$hybrid # extract cross data
inbredMean <- cornHybrid$inbredMean
A <- cornHybrid$K
y <- hybrid2$Yield
X1 <- model.matrix(~ Location, data = hybrid2);dim(X1)
Z1 <- model.matrix(~ GCA1 -1, data = hybrid2);dim(Z1)
Z2 <- model.matrix(~ GCA2 -1, data = hybrid2);dim(Z2)
Z3 <- model.matrix(~ SCA -1, data = hybrid2);dim(Z3)

K1 <- A[levels(hybrid2$GCA1), levels(hybrid2$GCA1)]; dim(K1)     
# Realized IBS relationships for set of parents 1
K2 <- A[levels(hybrid2$GCA2), levels(hybrid2$GCA2)]; dim(K2)     
# Realized IBS relationships for set of parents 2
S <- kronecker(K1, K2) ; dim(S)   
rownames(S) <- colnames(S) <- levels(hybrid2$SCA)
# Realized IBS relationships for cross 
#(as the Kronecker product of K1 and K2)

ETA <- list(GCA1=list(Z=Z1, K=K1), GCA2=list(Z=Z2, K=K2), SCA=list(Z=Z3, K=S))
system.time(anso.ai <- mmer(y=y, X=X1, Z=ETA, method="AI"))
anso.ai$var.comp

####################
## compare with BGLR and regress
####################
A <- cornHybrid$K
y <- hybrid2$Yield
#X1 <- model.matrix(~ Location, data = hybrid2);dim(X1)
Z1 <- model.matrix(~ GCA1 -1, data = hybrid2);dim(Z1)
Z2 <- model.matrix(~ GCA2 -1, data = hybrid2);dim(Z2)
Z3 <- model.matrix(~ SCA -1, data = hybrid2);dim(Z3)

K1 <- A[levels(hybrid2$GCA1), levels(hybrid2$GCA1)]; dim(K1)     
# Realized IBS relationships for set of parents 1
K2 <- A[levels(hybrid2$GCA2), levels(hybrid2$GCA2)]; dim(K2)     
# Realized IBS relationships for set of parents 2
S <- kronecker(K1, K2) ; dim(S)   
rownames(S) <- colnames(S) <- levels(hybrid2$SCA)

G1 <- Z1 %*% K1 %*% t(Z1); dim(G1)
G2 <- Z2 %*% K2 %*% t(Z2); dim(G2)
G3 <- Z3 %*% S %*% t(Z3); dim(G3)
ETAB<-list(GCA1=list(K=G1,model="RKHS"), GCA2=list(K=G2,model="RKHS"), GCA3=list(K=G3,model="RKHS")) # A matrices or kernels
system.time(fm<-BGLR(y=y,ETA=ETAB,nIter=11000, burnIn=5000, saveAt = "co_")) # bayesian model
# Notice this are not enough iterations to converge to the real values 
# and already takes much more time than sommer, we do 11,000, normally 
# you would need 10 times more iterations

fm$ETA$GCA1$varU
fm$ETA$GCA2$varU
fm$ETA$GCA3$varU
fm$varE

anso.ai$var.comp

layout(matrix(1:3,1,3))
# compare GCA effects
plot(y=anso.ai$fitted.y, x=fm$yHat, ylab="sommer_GCA1", 
     xlab="BGLR_GCA1", bty="n",  col=transp("seagreen2",.8), 
     pch=20, cex=1.5);grid();

library(regress)
system.time(mox <- regress(y~1, ~ G1 + G2 + G3))
summary(mox)
####################################
# ACCURACY BASED ON CROSS VALIDATION
# JUST RUN IF ENOUGH TIME AND MEMORY IS AVAILABLE
####################################
# remember to change the trait
coros <- numeric()
for(i in 1:1000){
  data(cornHybrid)
  hybrid2 <- cornHybrid$hybrid # extract cross data
  inbredMean <- cornHybrid$inbredMean
  #hybrid2 <- hybrid2[which(hybrid2$Location == 1),]
  hybrid2 <- hybrid2[which(!is.na(hybrid2$PlantHeight)),]
  head(hybrid2)
  # 5 fold cross validation, data split in 5 groups of same size
  # we keep one group for validation, 4 to train the model
  N<-nrow(hybrid2);N
  val=5
  y.real <- hybrid2$PlantHeight
  tst<-sample(1:N,size=N/val,replace=FALSE) # testing group vector
  A <- cornHybrid$K
  y <- hybrid2$PlantHeight
  y[tst] <- NA
  X1 <- model.matrix(~ Location, data = hybrid2);dim(X1)
  Z1 <- model.matrix(~ GCA1 -1, data = hybrid2);dim(Z1)
  Z2 <- model.matrix(~ GCA2 -1, data = hybrid2);dim(Z2)
  Z3 <- model.matrix(~ SCA -1, data = hybrid2);dim(Z3)
  
  K1 <- A[levels(hybrid2$GCA1), levels(hybrid2$GCA1)]; dim(K1)     
  # Realized IBS relationships for set of parents 1
  K2 <- A[levels(hybrid2$GCA2), levels(hybrid2$GCA2)]; dim(K2)     
  # Realized IBS relationships for set of parents 2
  S <- kronecker(K1, K2) ; dim(S)   
  rownames(S) <- colnames(S) <- levels(hybrid2$SCA)
  # Realized IBS relationships for cross 
  #(as the Kronecker product of K1 and K2)
  
  ETA <- list(list(Z=Z1, K=K1), list(Z=Z2, K=K2), list(Z=Z3, K=S))
  anso.ai <- mmer(y=y, Z=ETA, method="AI", silent=TRUE)
  #anso.ai <- mmer(y=y, Z=ETA, method="AI", silent=TRUE, iters=20)
  anso.ai$var.comp
  predmod <- anso.ai$fitted.y[tst]
  real <- y.real[tst]
  coros[i] <- cor(predmod, real)
  print(i)
}

layout(matrix(1,1,1))
plot(abs(coros[1:400]), ylim=c(0,1), type="o", col=transp("red", 1), bty="n", ylab="Predicted Accuracy", xlab="Iteration", xaxt="n", yaxt="n")
axis(2, at=seq(0,1,.1), labels=seq(0,1,.1), cex.axis=.75, las=2)
axis(1, at=seq(0,400,100), labels=seq(0,400,100), cex.axis=.75); grid()
# h2's
anso.ai1 <- mmer(y=hybrid2$PlantHeight, Z=ETA, method="AI", silent=TRUE)
h2.ph <- sum(anso.ai1$var.comp[c(1:3),])/sum(anso.ai1$var.comp); h2.ph
sqrt(h2.ph)# is the max value the prediction can take

anso.ai2 <- mmer(y=hybrid2$Yield, Z=ETA, method="AI", silent=TRUE)
h2.yi <- sum(anso.ai2$var.comp[c(1:3),])/sum(anso.ai2$var.comp); h2.yi
sqrt(h2.yi)# is the max value the prediction can take

#########################
# ADDITIVE-DOMINANT MODEL
#########################
## PlantHeight
# additive(1vc)=0.412(CI=c(0.2715235,0.5475111)) ; additive(2vc)=0.429(CI=c(0.3024111,0.5469366)) ; add-dom=0.86(CI=c(0.8218880,0.8906368))
## Yield
# additive(1vc)=0.188(CI=c(0.04595376,0.33400437 )) ; additive(2vc)=0.214(CI=c(0.06371102,0.37200354)) ; add-dom=0.516(CI=c(0.3942264,0.6414120))
'%!in%' <- function(x,y)!('%in%'(x,y))
coros <- numeric()
#### 200 rounds of k-fold cross validation
for(j in 1:100){ 
  data(cornHybrid)
  hybrid2 <- cornHybrid$hybrid # extract cross data
  inbredMean <- cornHybrid$inbredMean
  #hybrid2 <- hybrid2[which(hybrid2$Location == 1),]
  hybrid2 <- hybrid2[which(!is.na(hybrid2$PlantHeight)),]
  # for single var comp
  paros <- hybrid2[,c(2:3)]; names(paros) <- c("female","male"); head(paros)
  # head(hybrid2)
  # 5 fold cross validation, data split in 5 groups of same size
  # we keep one group for validation, 4 to train the model, do the same for all groups
  N<-nrow(hybrid2);N # total observations
  space <- 1:N
  val=5 # kth value for cross validation, i.e. 5-fold
  sets <- matrix(NA,nrow=val, ncol=N/val)
  for(k in 1:val){ # do sets
    sets[k,seq(1,N/val,1)] <- sample(space, size=N/val, replace=FALSE)
    space <- space[space %!in% sets[k,c(1:N/val)]]
  }
  ##########################
  ### fit models for k sets
  ##########################
  # data
  X1 <- model.matrix(~ Location, data = hybrid2);dim(X1)
  Z1 <- model.matrix(~ GCA1 -1, data = hybrid2);dim(Z1)
  Z2 <- model.matrix(~ GCA2 -1, data = hybrid2);dim(Z2)
  Z3 <- model.matrix(~ SCA -1, data = hybrid2);dim(Z3)
  Zgca <- hdm(paros); dim(Zgca); head(Zgca)
  # Realized IBS relationships for set of parents 1
  K1 <- A[levels(hybrid2$GCA1), levels(hybrid2$GCA1)]; dim(K1)     
  # Realized IBS relationships for set of parents 2
  K2 <- A[levels(hybrid2$GCA2), levels(hybrid2$GCA2)]; dim(K2)     
  S <- kronecker(K1, K2) ; dim(S)  ;rownames(S) <- colnames(S) <- levels(hybrid2$SCA)
  y.real <- hybrid2$PlantHeight#hybrid2$Yield#hybrid2$PlantHeight
  A <- cornHybrid$K
  ## now models
  corres <- numeric()
  for(i in 1:val){
    tst <- sets[i,]
    y <- hybrid2$PlantHeight#hybrid2$Yield#hybrid2$PlantHeight
    y[tst] <- NA
    #ETA <- list(list(Z=Z1, K=K1), list(Z=Z2, K=K2), list(Z=Z3, K=S))
    #ETA <- list(list(Z=Z1, K=K1), list(Z=Z2, K=K2))
    ETA <- list(list(Z=Zgca, K=A))
    anso.ai <- mmer(y=y, Z=ETA, method="AI", silent=TRUE)
    predmod <- anso.ai$fitted.y[tst]
    real <- y.real[tst]
    corres[i] <- cor(predmod, real)
    print(paste(i,"th set for",j,"th round"))
  }
  coros <- cbind(coros,corres)
  print(paste(j,"th round finished============"))
}
colnames(coros) <- paste("round",1:100,sep="_")
rownames(coros) <- paste("set",1:5,sep="_")
coros[,1:10]
mean(unlist(coros))
quantile(unlist(coros),c(.05,.95))

###############
# ASREML COMPARISON

###########################################
############################################
library(sommer)
data(cornHybrid)
hybrid2 <- cornHybrid$hybrid # extract cross data
A <- cornHybrid$K
y <- hybrid2$Yield
X1 <- model.matrix(~ Location, data = hybrid2);dim(X1)
Z1 <- model.matrix(~ GCA1 -1, data = hybrid2);dim(Z1)
Z2 <- model.matrix(~ GCA2 -1, data = hybrid2);dim(Z2)
Z3 <- model.matrix(~ SCA -1, data = hybrid2);dim(Z3)

K1 <- A[levels(hybrid2$GCA1), levels(hybrid2$GCA1)]; dim(K1)     
# Realized IBS relationships for set of parents 1
K2 <- A[levels(hybrid2$GCA2), levels(hybrid2$GCA2)]; dim(K2)     
# Realized IBS relationships for set of parents 2
S <- kronecker(K1, K2) ; dim(S)   
rownames(S) <- colnames(S) <- levels(hybrid2$SCA)
# Realized IBS relationships for cross 
#(as the Kronecker product of K1 and K2)

ETA <- list(list(Z=Z1, K=K1), list(Z=Z2, K=K2), list(Z=Z3, K=S))
# run the next line, ommited for CRAN time limitations
ans <- mmer(y=y, X=X1, Z=ETA)
# ans$var.comp
# summary(ans)
layout(matrix(1:3,1,3))
plot(randef(ans)[[1]],randef(ans)[[1]], ylab="sommer GCA1 BLUPs", xlab="ASReml GCA1 BLUPs", bty="n", col=transp("seagreen2",.8), pch=20, cex=1.5)
grid()
plot(randef(ans)[[2]],randef(ans)[[2]], ylab="sommer GCA2 BLUPs", xlab="ASReml GCA2 BLUPs", bty="n",  col=transp("dodgerblue3",.8), pch=20, cex=1.5, xlim=c(-10,10), ylim=c(-10,10))
grid()
plot(randef(ans)[[3]],randef(ans)[[3]], ylab="sommer SCA BLUPs", xlab="ASReml SCA BLUPs", bty="n", col=transp("indianred2",.8), pch=20, cex=1.5)
grid()


############################################
## ====================================== ##
############################################
# ASReml comparison
############################################
## ====================================== ##
############################################
data(cornHybrid)
hybrid2 <- cornHybrid$hybrid # extract cross data
A <- cornHybrid$K
y <- hybrid2$Yield

K1 <- A[levels(hybrid2$GCA1), levels(hybrid2$GCA1)]; dim(K1)     
# Realized IBS relationships for set of parents 1
K2 <- A[levels(hybrid2$GCA2), levels(hybrid2$GCA2)]; dim(K2)     
# Realized IBS relationships for set of parents 2
S <- kronecker(K1, K2) ; dim(S)   
rownames(S) <- colnames(S) <- levels(hybrid2$SCA)

head(hybrid2)
### asreml model
ans1 <- asreml(Yield ~ Location, random =  ~ ped(GCA1,var=T) + ped(GCA2,var=T) + ped(SCA,var=T), 
               ginverse=list(GCA1=solve(K1) , GCA2=solve(K2), SCA=solve(S)),data=hybrid2)
### sommer model
ans <- mmer2(Yield ~ Location, random = ~ GCA1 + GCA2 + SCA, 
             G=list(GCA1=K1, GCA2=K2, SCA=S),data=hybrid2, method="AI" )
round(summary(ans1)$varcomp[,c(2:3)],3)
ans$var.comp
summary(ans)

# they give the same answer

############################################
## ====================================== ##
############################################
# ASReml, BGLR, MCMCglmm, sommer comparison
############################################
## ====================================== ##
############################################

## ====================================== ##
## ====================================== ##
## 5,000 INDIVIDUALS genotyped 10,000 markers
## one variance component EXAMPLE
## ====================================== ##
## ====================================== ##

#### simulate genotypic data
#### random population of 5000 lines with 1000 markers
M <- matrix(rep(0,5000*10000),10000,5000)
for (i in 1:5000) {
  M[,i] <- ifelse(runif(10000)<0.5,-1,1)
}
#### simulate phenotypes
QTL <- 100*(1:5) #pick 5 QTL
u <- rep(0,10000) #marker effects
u[QTL] <- 1
g <- as.vector(crossprod(M,u))
h2 <- 0.5
y <- g + rnorm(200,mean=0,sd=sqrt((1-h2)/h2*var(g)))
M <- t(M)
#### fit the model
# SOMMER!!!
library(sommer) 
Z1 <- diag(length(y)); K1=A.mat(M)
ETA <- list( list(Z=Z1, K=K1))
system.time(ans <- mmer(y=y, Z=ETA, method="AI", MTG2=TRUE))
summary(ans)
# rrBLUP!!!
library(rrBLUP) 
system.time(ans2 <- mixed.solve(y=y, Z=Z1, K=K1))
# BGLR!!!!!!
library(BGLR) 
ETA<-list(list(K=K1,model="RKHS"))
system.time(fm<-BGLR(y=y,ETA=ETA,nIter=13000, burnIn=2000, saveAt = "co_")) # bayesian model
# MCMCglmm
library(MCMCglmm) 
?"MCMCglmm"
system.time(K1i <- as(solve(K1), Class = "sparseMatrix"))
dim(K1)
prior<-list(R=list(V=1, nu=0.002), G=list(G1=list(V=1, nu=0.002)))
dada <- data.frame(y=y, plant=as.factor(paste("p",1:length(y), sep="-"))); head(dada)
#dada2 <- as.data.frame(rbind(dada,dada))
rownames(K1i) <- dada$plant; colnames(K1i) <- dada$plant
system.time(model2<-MCMCglmm(y~1, random=~plant, ginverse=list(plant=K1i),
                             data=dada, prior=prior, verbose=TRUE))
### regress
library(regress)
K1=A.mat(M)
system.time(fitY.regress <- regress(y ~ 1, ~ K1))
summary(fitY.regress)
### asreml
library(asreml)
K1=A.mat(M)
system.time(K1i <- solve(K1))
dada <- data.frame(y=y, plant=as.factor(paste("p",1:length(y), sep="-"))); head(dada)
rownames(K1i) <- dada$plant; colnames(K1i) <- dada$plant
system.time(modelx<-asreml(y~1, random=~ped(plant, var=TRUE), ginverse=list(plant=K1i),
                           data=dada))
summary(modelx)
### emmreml
library(EMMREML)
?emmreml
system.time(modely <- emmreml(y=y, X=matrix(rep(1,5000)), Z=Z1, K=K1))

## ====================================== ##
## ====================================== ##
## 10,578 Hybrids genotyped 35,000 markers
## three variance components EXAMPLE
## ====================================== ##
## ====================================== ##

###################################
## READ MARKERS AND CALCULATE A.mat
data(Technow_data)

A.flint <- Technow_data$AF # Additive relationship matrix Flint
A.dent <- Technow_data$AD # Additive relationship matrix Dent
M.flint <- Technow_data$MF # Marker matrix Flint
M.dent <- Technow_data$MD # Marker matrix Dent

pheno <- Technow_data$pheno # phenotypes for 1254 single cross hybrids
pheno$hy <- paste(pheno$dent, pheno$flint, sep=":");head(pheno);dim(pheno) 

#################################################
## CREATE A DATA FRAME WITH ALL POSSIBLE HYBRIDS
DD <- kronecker(A.dent,A.flint,make.dimnames=T)

hybs <- data.frame(sca=rownames(DD),yield=NA,matter=NA,gcad=NA, gcaf=NA)
hybs$yield[match(pheno$hy, hybs$sca)] <- pheno$GY
hybs$matter[match(pheno$hy, hybs$sca)] <- pheno$GM
hybs$gcad <- as.factor(gsub(":.*","",hybs$sca))
hybs$gcaf <- as.factor(gsub(".*:","",hybs$sca))
head(hybs)
dim(hybs)

###################################
## CREATE DESIGN MATRICES
Z1 <- model.matrix(~gcad-1, data=hybs); dim(Z1)
Z2 <- model.matrix(~gcaf-1, data=hybs); dim(Z2)
Z3 <- model.matrix(~sca-1, data=hybs); dim(Z3) #only full model
## SORT INCIDENCE MATRICES ACCORDING TO RELATIONSHIP MATRICES, REAL ORDERS
real1 <- match(  colnames(A.dent), gsub("gcad","",colnames(Z1)))
real2 <- match(  colnames(A.flint), gsub("gcaf","",colnames(Z2)))
real3 <- match(  colnames(DD), gsub("sca","",colnames(Z3)))
Z1 <- Z1[,real1]
Z2 <- Z2[,real2]
Z3 <- Z3[,real3]

#############################################################
## 1) predict the entire population
## don't run unless you have a memory with more than 16 GB RAM
#############################################################
#ETA2 <- list(GCA1=list(Z=Z1, K=A.dent), GCA2=list(Z=Z2, K=A.flint)) # only two

### SOMMER!!!!! # TAKES 8 MINUTES
ETA2 <- list(GCA1=list(Z=Z1, K=A.dent), GCA2=list(Z=Z2, K=A.flint), SCA=list(Z=Z3, K=DD)) #  
system.time(anss2 <- mmer(y=hybs$yield, Z=ETA2, draw=T, method="AI", iters=25))
summary(anss2)
### BGLR !!!!!!!!! # TAKES 5 HOURS TO RUN
ZKZ.1 <- Z1%*%A.dent%*%t(Z1)
ZKZ.2 <- Z2%*%A.flint%*%t(Z2)
ZZZ <- diag(dim(ZKZ.1)[1])
ETA3 <- list(GCA1=list(model="RKHS", K=ZKZ.1), GCA2=list(model="RKHS", K=ZKZ.2), SCA=list(model="RKHS", K=DD)) # 
system.time(anss2 <- BGLR(y=hybs$yield, ETA=ETA3, nIter=13000, burnIn=2000))
### MCMCglmm !!!!!!!!! CAREFUL TAKES 10 DAYS TO RUN
Ai.dent <- solve(as(Ai.dent, Class="sparseMatrix"))
Ai.flint <- solve(as(Ai.flint, Class="sparseMatrix"))
DDi <- solve(as(DD, Class="sparseMatrix"))
head(hybs)
MCMCglmm(yield~1, random=~gcad + gcaf + sca, ginverse = list(gcad=Ai.dent, gcaf=Ai.flint, sca=DDi), data=hybs)
### asreml!!!!!!!!! 
library(asreml)
system.time(Ai.dent <- solve((A.dent)))
system.time(Ai.flint <- solve((A.flint)))
system.time(DDi <- ginv((DD)))
write.csv(DDi, "DDi.csv")
dim(DDi)
system.time(anss5 <- asreml(yield~1, random=~ped(gcad, var=TRUE) + ped(gcaf, var=TRUE) + ped(sca, var=TRUE), ginverse = list(gcad=Ai.dent, gcaf=Ai.flint, sca=DDi), data=hybs))
### emmreml
library(EMMREML)
?emmremlMultiKernel
y2 <-hybs$yield
vvv <- which(!is.na(y2))

Z.list2 <- list(Z1[vvv,],Z2[vvv,],Z3[vvv,vvv])
K.list <- list(A.dent,A.flint,DD[vvv,vvv])

y3 <- y2[vvv]


system.time(modely <- emmremlMultiKernel(y=y3, X=matrix(rep(1,length(y3))), Z=Z.list2, K=K.list,varbetahat=TRUE,varuhat=TRUE, PEVuhat=TRUE))
summary(modely)
modely$Vu
modely$loglik
#######################
## TABLE 1
#######################
library(sommer)
library(rrBLUP)
library(BGLR)
library(plyr)
library(regress)
library(MCMCglmm)
############################################
## ====================================== ##
############################################
# GEBV in the wheat population
############################################
## ====================================== ##
############################################
#random population of 200 lines with 1000 markers
data(wheat)

X <- wheat.X; X[1:5,1:5]; dim(X)
X <- apply(X,2,function(x){x[which(x == 0)] <- -1; return(x)})
X[1:5,1:5]
Y <- wheat.Y
G <- 2*X - 1
y <- Y[,1]
# incidence matrix
Z1 <- diag(length(y)) 
# Additive relationship matrix
Xx<-scale(X,center=TRUE,scale=FALSE) 
yoo<-sum(apply(X=X,FUN=var,MARGIN=2))
K<-tcrossprod(Xx)/yoo ; rownames(K) <- rownames(Y);  colnames(K) <- rownames(Y)
colnames(Z1) <- rownames(K)
K[1:8,1:8]; Z1[1:8,1:8]

######### SOMMER AI
# define random effects
ETA <- list(wheat=list(Z=Z1, K=K))
ans <- mmer(y=y, Z=ETA, method="AI") # kinship based
mean(ans$u.hat$wheat[,1])
max(ans$u.hat$wheat[,1])
min(ans$u.hat$wheat[,1])
######### SOMMER EM
ETA <- list(wheat=list(Z=Z1, K=K))
ans2 <- mmer(y=y, Z=ETA, method="EM", iters = 100) # kinship based
mean(ans2$u.hat$wheat[,1])
max(ans2$u.hat$wheat[,1])
min(ans2$u.hat$wheat[,1])
######### SOMMER EMMA
ETA <- list(wheat=list(Z=Z1, K=K))
ans3 <- mmer(y=y, Z=ETA, method="EMMA") # kinship based
mean(ans3$u.hat[,1])
max(ans3$u.hat[,1])
min(ans3$u.hat[,1])
######### rrBLUP
ans4 <- mixed.solve(y=y, Z=Z1, K=K) # kinship based
mean(ans4$u)
max(ans4$u)
min(ans4$u)
######### regress
G1 <- Z1 %*% K %*% t(Z1) 
ans5 <- regress(y~1, ~ G1) # kinship based
mean(ans5$predicted[,1])
max(ans5$predicted[,1])
min(ans5$predicted[,1])
######### ASREML
Ki <- solve(K)
dada <- data.frame(plant=colnames(K),y=y); head(dada)
ans6 <- regress(y~1, ~ ped(plant,var=T), ginverse=list(plant=Ki), data=dada) # kinship based
######### BGLR
G1 <- Z1 %*% K %*% t(Z1) 
ETA3 <- list(list(K=G1, model="RKHS"))
system.time(ans7 <- BGLR(y=y, ETA=ETA3, nIter=13000, burnIn=2000))
mean(ans7$ETA[[1]]$u)
max(ans7$ETA[[1]]$u)
min(ans7$ETA[[1]]$u)
### MCMCglmm !!!!!!!!! 
Ki <- solve(as(K, Class="sparseMatrix"))
rownames(Ki) <- rownames(K)
colnames(Ki) <- colnames(K)
dada <- data.frame(plant=colnames(K),y=y); head(dada)
ans8 <- MCMCglmm(y~1, random=~plant, ginverse = list(plant=Ki), data=dada, pr = TRUE, nitt=13000)
mean(ans8$Sol[500,2:600])
max(ans8$Sol[500,2:600])
min(ans8$Sol[500,2:600])
### EMMREML !!!!!!!!! 
ans9 <- emmreml(y=y,X=matrix(rep(1, 599), ncol=1), Z = diag(599), K = K) 
mean(ans9$uhat)
max(ans9$uhat)
min(ans9$uhat)


############################################
## ====================================== ##
############################################
# N scaling comparison 1VC
############################################
## ====================================== ##
############################################
#10,000 inds, 15,000 markers
#M <- matrix(rep(0,10000*15000),15000,10000)
#for (i in 1:10000) {
#  M[,i] <- ifelse(runif(15000)<0.5,-1,1)
#}
##10,000 and 10,000
M <- matrix(rep(0,10000*10000),10000,10000)
for (i in 1:10000) {
  M[,i] <- ifelse(runif(10000)<0.5,-1,1)
}
#### simulate phenotypes
QTL <- 100*(1:5) #pick 5 QTL
u <- rep(0,10000) #marker effects
u[QTL] <- 1
g <- as.vector(crossprod(M,u))
h2 <- 0.5
y <- g + rnorm(10000,mean=0,sd=sqrt((1-h2)/h2*var(g)))
M <- t(M)
#### fit the model for different n
#tries <- seq(500,5000,500)
tries <- seq(5000,10000,2500)
set.seed(1234)
#### different sampling
tries2 <- apply(data.frame(tries),1,function(x){sample(1:10000,x)})
library(sommer)
library(rrBLUP)
library(BGLR) 
library(MCMCglmm)
library(regress)
library(asreml)
library(EMMREML)

results <- matrix(NA, nrow=length(tries2), ncol=8)
for(i in 1:length(tries)){
  vv <- tries2[[i]]
  M2 <- M[vv,]
  y2 <- y[vv]
  Z1 <- diag(length(y2)); K1=A.mat(M2)
  # start all programs
  ETA <- list( list(Z=Z1, K=K1))
  results[i,1] <- system.time(ans1 <- AI(y=y2, ZETA=ETA, MTG2=TRUE, draw=FALSE, silent=T))[[1]]
  ans1 <- NULL
  results[i,2] <- system.time(ans3 <- AI(y=y2, ZETA=ETA, MTG2=FALSE, draw=FALSE,silent=F))[[1]]
  ans3 <- NULL
  results[i,3] <- system.time(ans2 <- EMMA(y=y2, Z=Z1, K=K1,silent=T))[[1]]
  ans2 <- NULL
  results[i,4] <- system.time(ans4 <- EM(y=y2, ETA=ETA, draw=FALSE,silent=T, iters=5))[[1]]
  ans4 <- NULL
  #results[i,5] <- system.time(ans5 <- mixed.solve(y=y2, Z=Z1, K=K1))[[1]]
  yyy <- system.time(KK <- Z1%*%K1%*%t(Z1))[[1]]
  
  ETA<-list(list(K=KK,model="RKHS"))
  results[i,5] <- system.time(fm<-BGLR(y=y2,ETA=ETA,nIter=13000, burnIn=2000, saveAt = "co_", verbose = FALSE))[[1]] + yyy # bayesian model
  fm <- NULL
  xxx <- system.time(K1i <- solve(K1))[[1]]
  prior<-list(R=list(V=1, nu=0.002), G=list(G1=list(V=1, nu=0.002)))
  dada <- data.frame(y=y2, plant=as.factor(paste("p",1:length(y2), sep="-"))); head(dada)
  rownames(K1i) <- dada$plant; colnames(K1i) <- dada$plant
  results[i,7] <- system.time(modelx<-asreml(y2~1, random=~ped(plant, var=TRUE), ginverse=list(plant=K1i),
                                             data=dada))[[1]] + xxx
  modelx <- NULL
  K1i <- NULL
  
  results[i,6] <- system.time(fitY.regress <- regress(y2 ~ 1, ~ KK))[[1]] + yyy
  fitY.regress <- NULL
  KK=NULL
  
  results[i,8] <- system.time(ans10 <- emmreml(y=y2, X=matrix(rep(1,length(y2))), Z=Z1, K=K1,varbetahat=TRUE,varuhat=TRUE, PEVuhat=TRUE))[[1]]
  ans10<-NULL
  
  nano <- paste("data",i,".RData",sep="")
  save(results, file=nano)
  print(paste( "iteration with N=",tries[i], "finished"))
}
getwd()
library(RColorBrewer)
progs <- c("AI-Eig", "AI-D","EMMA","EM","RKHS","NR","AI-MME", "m-EMMA")
palo <- brewer.pal(8,"Accent")
maxo <- max(results, na.rm=T)
plot(results[,1], type="l", lwd=2, col=palo[1], bty="n", ylim=c(0,maxo), ylab="Time in seconds", xlab="Population size", xaxt="n", las=2)
axis(1, at=1:length(tries), labels = tries)
for(j in 2:dim(results)[2]){
  lines(results[,j], lwd=2, col=palo[j])
}
grid()
legend("topleft", lwd=3, col=palo, legend=progs, bty="n", cex=.65)


############################################
## ====================================== ##
############################################
# N scaling comparison 3 VC
############################################
## ====================================== ##
############################################
library(sommer)
data(Technow_data)

A.flint <- Technow_data$AF # Additive relationship matrix Flint
A.dent <- Technow_data$AD # Additive relationship matrix Dent
M.flint <- Technow_data$MF # Marker matrix Flint
M.dent <- Technow_data$MD # Marker matrix Dent

pheno <- Technow_data$pheno # phenotypes for 1254 single cross hybrids
pheno$hy <- paste(pheno$dent, pheno$flint, sep=":");head(pheno);dim(pheno) 

DD <- kronecker(A.dent,A.flint,make.dimnames=TRUE)

hybs <- data.frame(sca=rownames(DD),yield=NA,matter=NA,gcad=NA, gcaf=NA)
hybs$yield[match(pheno$hy, hybs$sca)] <- pheno$GY
hybs$matter[match(pheno$hy, hybs$sca)] <- pheno$GM
hybs$gcad <- as.factor(gsub(":.*","",hybs$sca))
hybs$gcaf <- as.factor(gsub(".*:","",hybs$sca))
head(hybs)
dim(hybs)

hybs2 <- hybs[which(!is.na(hybs$yield)),]
library(sommer)
library(rrBLUP)
library(BGLR) 
library(MCMCglmm)
library(regress)
library(asreml)
library(EMMREML)

tries <- seq(400,1200,100)
tries2 <- apply(data.frame(tries),1,function(x){sample(1:1254,x)})
results <- matrix(NA, nrow=length(tries), ncol=5)

for(i in 1:length(tries)){
  bbb <- tries2[[i]]#1:tries[i]
  hybs3 <- hybs2[bbb,]
  
  Z1 <- model.matrix(~gcad-1,data.frame(gcad=factor(as.character(hybs3$gcad),levels=rownames(A.dent), ordered = TRUE)))
  Z2 <- model.matrix(~gcaf-1,data.frame(gcaf=factor(as.character(hybs3$gcaf),levels=rownames(A.flint), ordered = TRUE)))
  
  hybo<- as.character(hybs3$sca)
  DD2 <- DD[hybo,hybo]
  Z3 <- diag(dim(DD2)[1])
  
  den <- gsub("gcad","",colnames(Z1))
  fli <- gsub("gcaf","",colnames(Z2))
  K1 <- A.dent[den,den]
  K2 <- A.flint[fli,fli]
  K3 <- DD2
  DD2 <-NULL
  dim(K1);dim(K2); dim(K3)
  
  head(hybs3)
  
  #Z3 <- Z3[,hh]; dim(Z3)
  
  ETA2 <- list(GCA1=list(Z=Z1, K=K1), GCA2=list(Z=Z2, K=K2),
               SCA=list(Z=Z3, K=K3)) 
  y2 <- hybs3$yield
  
  ### algorithms
  
  results[i,1] <- system.time(ans3 <- AI(y=y2, ZETA=ETA2, MTG2=FALSE, draw=FALSE,silent=T, che=F))[[1]]
  ans3 <- NULL
  results[i,2] <- system.time(ans4 <- EM(y=y2, ETA=ETA2, draw=FALSE,silent=T, iters=25))[[1]]
  ans4 <- NULL
  Z.list <- list(Z1,Z2,Z3)
  K.list <- list(K1,K2,K3)
  results[i,3] <- system.time(ans10 <- emmremlMultiKernel(y=y2, X=matrix(rep(1,length(y2))), Z=Z.list, K=K.list, varbetahat=TRUE,varuhat=TRUE, PEVuhat=TRUE))[[1]]
  ans10<-NULL
  Z.list <- NULL
  K.list <- NULL
  #results[i,5] <- system.time(ans5 <- mixed.solve(y=y2, Z=Z1, K=K1))[[1]]
  yyy1 <- system.time(KK1 <- Z1%*%K1%*%t(Z1))[[1]]
  yyy2 <- system.time(KK2 <- Z2%*%K2%*%t(Z2))[[1]]
  yyy3 <- system.time(KK3 <- Z3%*%K3%*%t(Z3))[[1]]
  
  TATA <-list(list(K=KK1,model="RKHS"),list(K=KK2,model="RKHS"),list(K=KK3,model="RKHS"))
  results[i,4] <- system.time(fm<-BGLR(y=y2,ETA=TATA,nIter=25000, burnIn=2000, saveAt = "co_", verbose = FALSE))[[1]] + yyy1 + yyy2 + yyy3 # bayesian model
  fm <- NULL
  TATA <- NULL
  
  results[i,5] <- system.time(fitY.regress <- regress(y2 ~ 1, ~ KK1 + KK2 + KK3))[[1]] + yyy1 + yyy2 + yyy3
  fitY.regress <- NULL
  KK1 <- NULL
  KK2 <- NULL
  KK3 <- NULL
  
  #xxx1 <- system.time(K1i <- solve(K1))[[1]]
  #xxx2 <- system.time(K2i <- solve(K2))[[1]]
  #xxx3 <- system.time(K3i <- solve(K3))[[1]]
  
  #dada <- hybs3#data.frame(y=y2, plant=as.factor(paste("p",1:length(y2), sep="-"))); head(dada)
  #rownames(K1i) <- dada$plant; colnames(K1i) <- dada$plant
  #rownames(dada) <- NULL
  #results[i,6] <- system.time(modelx<-asreml(y2~1, random=~ped(gcad, var=TRUE)+ped(gcaf, var=TRUE)+ped(sca, var=TRUE), ginverse=list(gcad=K1i,gcaf=K2i,sca=K3i),
  #                                           data=dada))[[1]] + xxx1 + xxx2 + xxx3
  #modelx <- NULL
  #K1i <- NULL
  #K2i <- NULL
  #K3i <- NULL
  nano <- paste("data_3VC_",i,".RData",sep="")
  save(results, file=nano)
  print(paste( "iteration with N=",tries[i], "finished"))
  
}


results
getwd()
tries <- seq(400,1200,100)
library(RColorBrewer)
progs <- c("AI-D","EM","m-EMMA","RKHS","NR")
palo <- brewer.pal(8,"Accent")
maxo <- max(results, na.rm=T)
plot(results[,1], type="l", lwd=2, col=palo[1], bty="n", ylim=c(0,maxo), ylab="Time in seconds", xlab="Population size", xaxt="n", las=2)
axis(1, at=1:length(tries), labels = tries)
for(j in 2:dim(results)[2]){
  lines(results[,j], lwd=2, col=palo[j])
}
grid()
legend("topleft", lwd=3, col=palo, legend=progs, bty="n", cex=.65)


######################################################%%%%%%%%%%%%%%%%%%%%%%%%%%%%%%%%%%%%%%%%%%%%
## USING INTERVALS OF 1000 FROM 1000 TO 10,000

tries <- seq(1000,10000,1000)
tries2 <- apply(data.frame(tries),1,function(x){sample(1:10000,x)})
results <- matrix(NA, nrow=length(tries), ncol=5)

for(i in 1:length(tries)){
  bbb <- tries2[[i]]#1:tries[i]
  hybs3 <- hybs[bbb,]
  
  Z1 <- model.matrix(~gcad-1,data.frame(gcad=factor(as.character(hybs3$gcad),levels=rownames(A.dent), ordered = TRUE)))
  Z2 <- model.matrix(~gcaf-1,data.frame(gcaf=factor(as.character(hybs3$gcaf),levels=rownames(A.flint), ordered = TRUE)))
  
  hybo<- as.character(hybs3$sca)
  DD2 <- DD[hybo,hybo]
  Z3 <- diag(dim(DD2)[1])
  
  den <- gsub("gcad","",colnames(Z1))
  fli <- gsub("gcaf","",colnames(Z2))
  K1 <- A.dent[den,den]
  K2 <- A.flint[fli,fli]
  K3 <- DD2
  DD2 <-NULL
  dim(K1);dim(K2); dim(K3)
  
  head(hybs3)
  
  #Z3 <- Z3[,hh]; dim(Z3)
  
  ETA2 <- list(GCA1=list(Z=Z1, K=K1), GCA2=list(Z=Z2, K=K2),
               SCA=list(Z=Z3, K=K3)) 
  y2 <- hybs3$yield
  
  ### algorithms
  
  results[i,1] <- system.time(ans3 <- AI(y=y2, ZETA=ETA2, MTG2=FALSE, draw=FALSE,silent=T, che=F))[[1]]
  ans3 <- NULL
  results[i,2] <- system.time(ans4 <- EM(y=y2, ETA=ETA2, draw=FALSE,silent=F, iters=10))[[1]]
  ans4 <- NULL
  #Z.list <- list(Z1,Z2,Z3)
  #K.list <- list(K1,K2,K3)
  #results[i,3] <- system.time(ans10 <- emmremlMultiKernel(y=y2, X=matrix(rep(1,length(y2))), Z=Z.list, K=K.list, varbetahat=TRUE,varuhat=TRUE, PEVuhat=TRUE))[[1]]
  #ans10<-NULL
  #Z.list <- NULL
  #K.list <- NULL
  #results[i,5] <- system.time(ans5 <- mixed.solve(y=y2, Z=Z1, K=K1))[[1]]
  yyy1 <- system.time(KK1 <- Z1%*%K1%*%t(Z1))[[1]]
  yyy2 <- system.time(KK2 <- Z2%*%K2%*%t(Z2))[[1]]
  yyy3 <- system.time(KK3 <- Z3%*%K3%*%t(Z3))[[1]]
  
  TATA <-list(list(K=KK1,model="RKHS"),list(K=KK2,model="RKHS"),list(K=KK3,model="RKHS"))
  results[i,4] <- system.time(fm<-BGLR(y=y2,ETA=TATA,nIter=25000, burnIn=2000, saveAt = "co_", verbose = FALSE))[[1]] + yyy1 + yyy2 + yyy3 # bayesian model
  fm <- NULL
  TATA <- NULL
  
  results[i,5] <- system.time(fitY.regress <- regress(y2 ~ 1, ~ KK1 + KK2 + KK3))[[1]] + yyy1 + yyy2 + yyy3
  fitY.regress <- NULL
  KK1 <- NULL
  KK2 <- NULL
  KK3 <- NULL
  
  #xxx1 <- system.time(K1i <- solve(K1))[[1]]
  #xxx2 <- system.time(K2i <- solve(K2))[[1]]
  #xxx3 <- system.time(K3i <- solve(K3))[[1]]
  
  #dada <- hybs3#data.frame(y=y2, plant=as.factor(paste("p",1:length(y2), sep="-"))); head(dada)
  #rownames(K1i) <- dada$plant; colnames(K1i) <- dada$plant
  #rownames(dada) <- NULL
  #results[i,6] <- system.time(modelx<-asreml(y2~1, random=~ped(gcad, var=TRUE)+ped(gcaf, var=TRUE)+ped(sca, var=TRUE), ginverse=list(gcad=K1i,gcaf=K2i,sca=K3i),
  #                                           data=dada))[[1]] + xxx1 + xxx2 + xxx3
  #modelx <- NULL
  #K1i <- NULL
  #K2i <- NULL
  #K3i <- NULL
  nano <- paste("data_3VC_10_",i,".RData",sep="")
  save(results, file=nano)
  print(paste( "iteration with N=",tries[i], "finished"))
  
}

results <- read.csv("3vc_big.csv", row.names = 1)
library(RColorBrewer)
progs <- c("AI-D","EM","RKHS","NR","m-EMMA")
palo <- brewer.pal(8,"Accent")
maxo <- max(results, na.rm=T)
plot(results[,1], type="l", lwd=2, col=palo[1], bty="n", ylim=c(0,maxo), ylab="Time in seconds", xlab="Population size (N)", xaxt="n", las=2)
axis(1, at=1:length(tries), labels = tries)
for(j in 2:dim(results)[2]){
  lines(results[,j], lwd=2, col=palo[j])
}
grid()
legend("topleft", lwd=3, col=palo, legend=progs, bty="n", cex=.65)
